# Supplementary material for: Time Trends of Etiology, Treatment, and Long-Term Outcomes Among Patients with Left Ventricular Thrombus
Source: Rev Cardiovasc Med. 2023 Oct 20;24(10):298. doi: 10.31083/j.rcm2410298 (PMC11273134; doi:10.31083/j.rcm2410298)
Supplement: Supplementary file 1 [file 2153-8174-24-10-298-s1.zip]

Archive with 2 entries (2 files):
- Supplementary Material.docx
- v0-Supplementary material.docx
